# Supplementary material for: cRGD-Functionalized Silk Fibroin Nanoparticles: A Strategy for Cancer Treatment with a Potent Unselective Naphthalene Diimide Derivative
Source: Cancers (Basel). 2023 Mar 11;15(6):1725. doi: 10.3390/cancers15061725 (PMC10046852; doi:10.3390/cancers15061725)
Supplement: Supplementary file 1 [file cancers-15-01725-s001.zip]

Archive with 1 entries (1 files):
- cancers-2151220-supplementary.pdf
